# Supplementary material for: The Impact of Hemoglobin Transfusion Thresholds in Moderate-to-Severe Blunt Traumatic Brain Injury on 6-Month Neurologic Outcomes: A Systematic Review and Meta-Analysis
Source: Neurol Int. 2026 Jun 19;18(6):119. doi: 10.3390/neurolint18060119 (PMC13305827; doi:10.3390/neurolint18060119)
Supplement: Supplementary file 1 [file neurolint-18-00119-s001.zip]

Archive with 1 entries (1 files):
- neurolint-4304245-supplementary.pdf
